# Supplementary material for: A p-Tyr42 RhoA Inhibitor Promotes the Regeneration of Human Corneal Endothelial Cells by Ameliorating Cellular Senescence
Source: Antioxidants (Basel). 2023 May 30;12(6):1186. doi: 10.3390/antiox12061186 (PMC10295357; doi:10.3390/antiox12061186)
Supplement: Supplementary file 1 [file antioxidants-12-01186-s001.zip]

Archive with 1 entries (1 files):
- antioxidants-2373445-supplementary.pdf
